# Supplementary material for: Glycomic and sialoproteomic data of gastric carcinoma cells overexpressing ST3GAL4
Source: Data Brief. 2016 Mar 14;7:814–33. doi: 10.1016/j.dib.2016.03.022 (PMC4816881; doi:10.1016/j.dib.2016.03.022)
Supplement: Supplementary file 1 — Supplementary material [file mmc1.zip]

Archive with 11 entries (11 files):
- coi_disclosure LD.pdf
- coi_disclosure MIV.pdf
- coi_disclosure ML.pdf
- coi_disclosure NK.pdf
- coi_disclosure SM.pdf
- coi_disclosure AA.pdf
- coi_disclosure AM.pdf
- coi_disclosure BA.pdf
- coi_disclosure CJ.pdf
- coi_disclosure CR.pdf
- coi_disclosure DK.pdf
